# Supplementary material for: Trends and Outcomes in Lung Transplantation in Patients with and without Idiopathic Pulmonary Fibrosis in Spain during the Period 2016–2020
Source: Healthcare (Basel). 2023 May 24;11(11):1534. doi: 10.3390/healthcare11111534 (PMC10252271; doi:10.3390/healthcare11111534)
Supplement: Supplementary file 1 [file healthcare-11-01534-s001.zip]

Archive with 1 entries (1 files):
- healthcare-2373815-supplementary.pdf
